# Supplementary material for: Rhododendron luteum Sweet Flower Supercritical CO2 Extracts: Terpenes Composition, Pro-Inflammatory Enzymes Inhibition and Antioxidant Activity
Source: Int J Mol Sci. 2024 Sep 15;25(18):9952. doi: 10.3390/ijms25189952 (PMC11432528; doi:10.3390/ijms25189952)
Supplement: Supplementary file 1 [file ijms-25-09952-s001.zip]

Archive with 1 entries (1 files):
- ijms-3176104-supplementary.pdf
